# Supplementary material for: Pore Formation Mechanism of A-Beta Peptide on the Fluid Membrane: A Combined Coarse-Grained and All-Atomic Model
Source: Molecules. 2022 Jun 18;27(12):3924. doi: 10.3390/molecules27123924 (PMC9231318; doi:10.3390/molecules27123924)
Supplement: Supplementary file 1 [file molecules-27-03924-s001.zip]

Archive with 1 entries (1 files):
- molecules-1736728-supplementary.pdf
